# Supplementary material for: Helicobacter pylori–induced PPFIA4 orchestrates immune network–promoting gastritis and gastric bacterial colonization
Source: J Clin Invest. 2026 May 1;136(9):e193848. doi: 10.1172/JCI193848 (PMC13132368; doi:10.1172/JCI193848)
Supplement: Supporting data values [file jci-136-193848-s244.xlsx]

## Sheet: Figure 1A
H.pylori(MOI)	0	10	20	40	80	100
PPFIA4 mRNA (fold change)	0.973676	1.38985	1.64019	3.39528	6.32616	10.6863
	0.990977	1.3945	2.42509	3.65532	5.59724	9.85307
	1.0328	1.3334	1.78287	3.41705	7.93647	10.0112
	0.887104	1.33089	1.90527	4.9703	7.26972	10.8019
	1.11544	1.16579	2.24711	4.0026	7.63485	8.15209
H.pylori(h)	0	3	6	12	18	24
PPFIA4 mRNA (fold change)	1.0011	1.3074	3.4912	4.86784	7.08285	9.99773
	1.0852	1.56832	3.3153	5.94408	7.11974	9.11045
	0.915261	1.63509	2.61857	5.69008	7.68195	8.32342
	0.807613	1.39073	3.19741	4.83509	6.73199	11.1442
	1.19083	1.26028	2.90633	4.55974	6.16217	8.95603

## Sheet: Figure 1B
H.pylori(MOI)	0	10	20	40	80	100
PPFIA4 mRNA (fold change)	0.98995	1.00657	1.7433	3.45279	5.35337	7.99069
	0.815016	0.975815	1.66236	3.12183	6.55324	7.15149
	0.853515	1.42826	1.45199	3.10037	6.23898	8.71143
	1.01799	1.34013	1.5478	3.66513	5.71096	9.32769
	1.32353	1.41166	1.35203	3.46068	6.10126	8.24784
H.pylori(h)	0	3	6	12	18	24
PPFIA4 mRNA (fold change)	1.0888	1.30734	2.22864	3.73085	5.91081	8.57817
	0.878853	1.41531	2.50027	4.13286	5.20104	8.63564
	1.14087	1.08734	2.09959	3.85716	6.31463	7.40432
	0.952418	1.30151	2.1544	4.51069	6.0643	8.26831
	0.939105	1.20746	2.99358	3.43489	5.62368	7.20714

## Sheet: Figure 1C
H.pylori(MOI)	0	10	20	40	80	100
Ppfia4 mRNA (fold change)	1.05485	0.962644	1.25431	2.72371	4.07067	7.19139
	0.950452	1.1445	1.40445	2.40076	4.30622	5.83608
	1.12165	1.16569	1.13258	2.85252	4.16409	6.04401
	0.968444	1.22192	1.37285	2.3615	4.45001	5.06895
	0.904603	1.24658	1.6475	2.14647	3.85459	6.27939
H.pylori(h)	0	3	6	12	18	24
Ppfia4 mRNA (fold change)	0.852839	1.14505	1.90001	2.44326	4.8804	5.58798
	0.801119	1.22077	1.87885	2.96494	3.85804	6.82191
	1.09347	1.11997	1.9971	3.31366	4.71845	6.35271
	1.14153	0.972896	2.34178	3.27811	4.77822	5.89581
	1.11104	1.21015	1.93382	2.86301	4.39459	6.28684

## Sheet: Figure 1D
	H.pylori	Uninfected
PPFIA4 mRNA (fold change)	0.71405	2.66292
	1.02845	3.37202
	1.63981	2.78671
	0.85289	2.5757
	2.22832	1.45142
	2.51875	0.672039
	1.77067	0.582869
	2.10964	1.90202
	0.46651	0.383766
	1.84207	0.583765
	1.71551	0.692947
	2.90664	0.523542
	1.6175	0.800239
	1.7731	2.16061
	3.07418	0.672462
	2.82934	1.25235
	5.94749	0.849497
	4.97946	0.397661
	1.66963	1.26131
	1.98238	0.482704
	2.09383	0.160206
	2.36099	0.467281
	3.63713	0.268099
	2.14058	0.492205
	1.94423	0.265657
	1.93456	0.729515
	1.85488	0.309974
	3.09485	0.407842
	3.66021	1.25762
	3.24939	0.638263
	5.71847	0.216255
	2.36454	0.131423
	2.90095	1.14599
	1.03856	0.156303
	3.01001	0.314892
	5.29237	1.23138
	2.60841	0.38933
	3.00578	0.554176
	3.15222	1.36173
	1.11984	0.918099
	4.23382	1.53612
	3.50942	1.70949
	2.1003	2.03008
	4.95574	0.469389
	3.71392	1.37224
	3.24501	1.28405
	3.80835	0.813137
	4.14603	0.348359
	2.85332	1.90637
	4.03179	1.04798
	3.57893
	3.91464
	5.24815
	3.61702
	3.32846
	1.20542
	2.16098
	7.32544
	6.20608
	5.11727
	3.4671
	6.22829
	6.34664
	3.1933
	4.62303
	4.36345
	4.65362
	5.0717
	4.75053
	3.47538
	6.84499
	5.70855
	5.01823
	8.54048
	1.55959
	1.02991
	1.59181
	0.18647
	2.65839
	0.72668
	0.95044
	2.0032
	0.89348
	0.6707
	0.33305
	0.6313
	0.91281
	1.99112
	0.39897
	2.03196
	1.96117
	0.43349
	1.66
	1.45459
	0.34328
	1.46773
	1.49498
	1.32286
	3.60065
	2.1214
	0.90634
	1.26138
	1.43444
	2.20233
	4.14908
	0.80671
	0.2792
	2.35673
	2.10449
	1.62892
	2.62562
	1.28341
	1.03105
	1.29815
	3.09097
	1.28454
	1.22432
	1.04665
	2.39043
	2.39019
	1.29965
	2.32975
	1.99993
	3.08037
	1.90912
	2.06238
	3.14581
	2.65601
	3.46223
	3.79284
	2.36006

## Sheet: Figure 1E
H.pylori colonization log10 (16s rDNA/ng host genomic DNA)	PPFIA4 mRNA log10 (fold change)
0.39745	0.193011
0.44155	0.0127972
0.44829	0.201892
0.45649	-0.146274
0.45777	-0.729383
0.47801	0.424619
0.49919	-0.138659
0.50041	0.0121823
0.51142	-0.0220761
0.59287	0.301724
0.69648	0.214795
0.72697	-0.0489168
0.73059	-0.173469
0.73693	-0.477485
0.74706	-0.0691065
0.76073	0.347977
0.78367	0.401184
0.7965	0.248138
0.79861	-0.199762
0.82259	0.324208
0.85014	-0.0396178
0.88868	0.299098
0.93152	-0.399056
0.93246	-0.331135
0.97409	0.307915
1.0751	0.292515
1.07714	0.265305
1.10489	-0.363023
1.11512	0.220109
1.11579	0.162739
1.13314	-0.464358
1.14827	0.234392
1.17376	0.463391
1.28671	0.208843
1.29874	0.166648
1.32386	0.174636
1.36384	0.121514
1.3662	0.248733
1.46861	0.487729
1.5026	0.556381
1.56549	0.326622
1.57241	-0.0427103
1.71085	0.100846
1.81867	0.156682
1.82117	0.342882
1.83896	0.617952
1.93733	-0.0932836
1.95157	-0.554088
1.95798	0.37231
2.04201	0.323146
2.14527	0.451686
2.60398	0.211899
2.98871	0.419232
3.04801	0.774334
3.16245	0.108365
3.20303	0.697182
3.39858	0.0132805
3.53229	0.222621
3.55594	0.113326
3.64672	0.490095
3.65832	0.297187
3.67157	0.108746
3.7372	0.0878948
3.73965	0.0198007
3.7907	0.320941
3.83046	0.378476
3.83393	0.373095
3.84283	0.378432
3.85696	0.113826
3.87971	0.367309
3.90194	0.560759
3.91671	0.301014
3.93143	0.330532
3.9545	0.372923
3.97065	0.424229
3.99443	0.288747
4.00153	0.286581
4.04093	0.268317
4.05289	0.539355
4.05579	0.488603
4.05818	0.490639
4.06248	0.563506
4.07431	0.511802
4.07936	0.75728
4.08503	0.373747
4.0906	0.46254
4.09622	0.0164322
4.10341	0.478568
4.11122	0.723651
4.12158	0.416375
4.14017	0.477958
4.14053	0.498616
4.14814	0.0491571
4.15755	0.626732
4.1681	0.545235
4.17335	0.322282
4.22013	0.695108
4.24566	0.280832
4.24652	0.569833
4.2561	0.314368
4.25974	0.511216
4.3035	0.580737
4.36853	0.617632
4.40573	0.455351
4.42024	0.605498
4.43987	0.553753
4.47224	0.592692
4.49294	0.720006
4.49361	0.558351
4.49538	0.522243
4.49541	0.0811385
4.52949	0.33465
4.57395	0.578964
4.6155	0.864834
4.62136	0.792817
4.62622	0.709038
4.65333	0.539966
4.76822	0.794369
4.85113	0.802544
4.92504	0.504239
4.93285	0.664926
4.99414	0.63983
5.01307	0.497732
5.05224	0.667791
5.11201	0.705154
5.12072	0.676742
5.13994	0.541002
5.24374	0.835373
5.28791	0.756526
5.41006	0.70055
5.7348	0.931482

## Sheet: Figure 1F
	Normal	Gastritis
		Mild	Moderate	Severe
PPFIA4 mRNA (fold change)	1.55959	1.02991	0.71405	2.82934
	1.59181	2.65839	2.51875	4.97946
	0.18647	1.02845	2.90664	3.08037
	0.72668	2.0032	1.6175	2.90095
	0.95044	0.85289	1.7731	5.29237
	1.63981	2.22832	3.07418	2.60841
	0.89348	1.77067	1.62892	3.00578
	0.6707	0.6313	5.94749	4.23382
	0.33305	2.10964	1.66963	4.03179
	0.91281	1.99112	1.98238	3.91464
	0.46651	0.39897	2.09383	3.61702
	1.84207	2.03196	2.39043	2.16098
	0.43349	1.96117	2.36099	7.32544
	1.66	1.45459	2.32975	6.20608
	0.34328	1.71551	3.63713	3.4671
	1.46773	1.49498	2.14058	3.14581
	1.32286	3.60065	2.36006	4.65362
	2.1214	1.26138	2.65601	5.0717
	0.90634	4.14908	1.94423	4.75053
	1.43444	0.80671	1.93456	3.47538
	2.20233	2.62562	3.46223	6.84499
	0.2792	1.28341	3.09485	5.70855
	2.35673	1.03105	3.24939	5.01823
	2.10449	1.29815	5.71847	8.54048
	2.39019	3.09097	2.36454
	1.29965	1.28454	3.01001
	1.99993	1.22432	3.15222
	1.11984	1.04665	2.1003
		1.85488	4.95574
		3.66021	3.71392
		1.03856	2.06238
		3.50942	3.24501
		1.90912	3.80835
		2.85332	4.14603
			3.57893
			5.24815
			3.32846
			1.20542
			3.79284
			5.11727
			6.22829
			6.34664
			3.1933
			4.62303
			4.36345

## Sheet: Figure 2A
	Uninfected	H.pylori	CagA-H.pylori
PPFIA4 mRNA (fold change)	1.05845	11.8392	2.46544
	0.964596	10.472	3.65658
	1.00891	9.30869	2.41132
	0.930871	8.05632	2.99168
	1.03717	9.32334	2.71452

## Sheet: Figure 2B
	Uninfected	H.pylori	CagA-H.pylori
PPFIA4 mRNA (fold change)	1.29587	7.58528	2.43225
	0.734053	8.67328	2.84316
	1.06092	6.7585	2.86301
	0.874226	8.34344	2.8728
	1.03493	8.66119	3.16728

## Sheet: Figure 2C
	Uninfected	H.pylori	CagA-H.pylori
Ppfia4 mRNA (fold change)	0.968793	6.44047	2.31763
	1.13049	6.1393	3.4811
	0.977047	5.56841	2.53736
	1.03276	5.86942	2.9773
	0.890913	5.98214	2.13514

## Sheet: Figure 2D
H.pylori	-	+	+
cagA	-	+	-
PPFIA4 mRNA (fold change)	2.66292	0.71405	1.55959
	3.37202	1.02845	1.02991
	2.78671	1.63981	1.59181
	2.5757	0.85289	0.18647
	1.45142	2.22832	2.65839
	0.672039	2.51875	0.72668
	0.582869	1.77067	0.95044
	1.90202	2.10964	2.0032
	0.383766	0.46651	0.89348
	0.583765	1.84207	0.6707
	0.692947	1.71551	0.33305
	0.523542	2.90664	0.6313
	0.800239	1.6175	0.91281
	2.16061	1.7731	1.99112
	0.672462	3.07418	0.39897
	1.25235	2.82934	2.03196
	0.849497	5.94749	1.96117
	0.397661	4.97946	0.43349
	1.26131	1.66963	1.66
	0.482704	1.98238	1.45459
	0.160206	2.09383	0.34328
	0.467281	2.36099	1.46773
	0.268099	3.63713	1.49498
	0.492205	2.14058	1.32286
	0.265657	1.94423	3.60065
	0.729515	1.93456	2.1214
	0.309974	1.85488	0.90634
	0.407842	3.09485	1.26138
	1.25762	3.66021	1.43444
	0.638263	3.24939	2.20233
	0.216255	5.71847	4.14908
	0.131423	2.36454	0.80671
	1.14599	2.90095	0.2792
	0.156303	1.03856	2.35673
	0.314892	3.01001	2.10449
	1.23138	5.29237	1.62892
	0.38933	2.60841	2.62562
	0.554176	3.00578	1.28341
	1.36173	3.15222	1.03105
	0.918099	1.11984	1.29815
	1.53612	4.23382	3.09097
	1.70949	3.50942	1.28454
	2.03008	2.1003	1.22432
	0.469389	4.95574	1.04665
	1.37224	3.71392	2.39043
	1.28405	3.24501	2.39019
	0.813137	3.80835	1.29965
	0.348359	4.14603	2.32975
	1.90637	2.85332	1.99993
	1.04798	4.03179	3.08037
		3.57893	1.90912
		3.91464	2.06238
		5.24815	3.14581
		3.61702	2.65601
		3.32846	3.46223
		1.20542	3.79284
		2.16098	2.36006
		7.32544
		6.20608
		5.11727
		3.4671
		6.22829
		6.34664
		3.1933
		4.62303
		4.36345
		4.65362
		5.0717
		4.75053
		3.47538
		6.84499
		5.70855
		5.01823
		8.54048

[truncated: 119 more sheets: Figure 2E, Figure 2G, Figure 3A, Figure 3C, Figure 3D, Figure 3E, Figure 3F, Figure 4A, Figure 4B, Figure 4C, Figure 4D, Figure 4E, Figure 4F, Figure 4G, Figure 4H, Figure 4I, Figure 4J, Figure 5A, Figure 5B, Figure 5E …]
